# Supplementary material for: Identification of New Polyacetylenes from Dendropanax morbifera with PPAR-α Activity Study
Source: Molecules. 2024 Dec 16;29(24):5942. doi: 10.3390/molecules29245942 (PMC11677830; doi:10.3390/molecules29245942)
Supplement: Supplementary file 1 [file molecules-29-05942-s001.zip]

Archive with 1 entries (1 files):
- molecules-3302005-supplementary.pdf
